# Supplementary material for: Familial Risks and Proportions Describing Population Landscape of Familial Cancer
Source: Cancers (Basel). 2021 Aug 30;13(17):4385. doi: 10.3390/cancers13174385 (PMC8430802; doi:10.3390/cancers13174385)
Supplement: Supplementary file 1 [file cancers-13-04385-s001.zip]

Archive with 1 entries (1 files):
- cancers-1296917-supplementary.pdf
